# Supplementary material for: Can internal medicine specialists diagnose functional somatic disorders (FSDs)? Training and comparison with FSD specialists
Source: PLoS One. 2024 Jul 12;19(7):e0307057. doi: 10.1371/journal.pone.0307057 (PMC11244839; doi:10.1371/journal.pone.0307057)
Supplement: S1 Dataset — (XLSX) [file pone.0307057.s001.xlsx]

## Sheet: Minimal data set
Observation_#	Include_in_analysis	Clinician_level_1_1=BDS_or_0=no_BDS	Clinician_binary_1	FSD_Expert_level_1_1=BDS_or_0=no_BDS	FSD_Expert_binary_1	Clinician_level_2_1=single_organ_or_2=Multi-organ	Clinician_binary_2	FSD_Expert_level_2_1=single_organ_or_2=Multi-organ	FSD_Expert_binary_2
1	1	BDS	1	BDS	1	Single organ	0	Multi organ	1
2	1	BDS	1	BDS	1	Multi organ	1	Multi organ	1
3	1	No BDS	0	BDS	1
4	1	BDS	1	BDS	1	Multi organ	1	Multi organ	1
5	1	BDS	1	BDS	1	Multi organ	1	Multi organ	1
6	1	BDS	1	BDS	1	Multi organ	1	Multi organ	1
7	1	BDS	1	BDS	1	Single organ	0	Single organ	0
8	1	BDS	1	BDS	1	Single organ	0	Single organ	0
9	1	BDS	1	BDS	1	Single organ	0	Single organ	0
10	1	No BDS	0	No BDS	0
11	1	BDS	1	BDS	1	Multi organ	1	Multi organ	1
12	1	BDS	1	BDS	1	Multi organ	1	Multi organ	1
13	1	BDS	1	BDS	1	Multi organ	1	Multi organ	1
14	1	BDS	1	BDS	1	Single organ	0	Single organ	0
15	1	BDS	1	BDS	1	Single organ	0	Single organ	0
16	1	BDS	1	No BDS	0
17	1	BDS	1	BDS	1	Multi organ	1	Multi organ	1
18	1	BDS	1	BDS	1	Multi organ	1	Multi organ	1
19	1	BDS	1	BDS	1	Multi organ	1	Multi organ	1
20	1	BDS	1	BDS	1	Multi organ	1	Multi organ	1
21	1	No BDS	0	No BDS	0
22	1	BDS	1	BDS	1	Single organ	0	Single organ	0
23	1	BDS	1	BDS	1	Single organ	0	Single organ	0
24	1	BDS	1	BDS	1	Single organ	0	Multi organ	1
25	1	BDS	1	BDS	1	Single organ	0	Multi organ	1
26	1	BDS	1	BDS	1	Multi organ	1	Multi organ	1
27	1	BDS	1	BDS	1	Multi organ	1	Multi organ	1
